# Supplementary material for: Phytohormones as Regulators of Mitochondrial Gene Expression in Arabidopsis thaliana
Source: Int J Mol Sci. 2023 Nov 29;24(23):16924. doi: 10.3390/ijms242316924 (PMC10707152; doi:10.3390/ijms242316924)
Supplement: Supplementary file 1 [file ijms-24-16924-s001.zip]

Archive with 1 entries (1 files):
- ijms-2725548-supplementary.pdf
